# Supplementary material for: A Predictive Immunological Signature Associated with Pathological Response in Breast Cancer Treated with Neoadjuvant Chemotherapy
Source: Biomedicines. 2026 Mar 14;14(3):663. doi: 10.3390/biomedicines14030663 (PMC13023440; doi:10.3390/biomedicines14030663)
Supplement: Supplementary file 1 [file biomedicines-14-00663-s001.zip]

Archive with 13 entries (13 files):
- Figure S1.tiff
- Figure S2.tiff
- Figure S3.tiff
- Figure S4.tiff
- Figure S5.tiff
- Figure S6.tiff
- Figure S7.tiff
- Figure S8.tif
- Table S1.pdf
- Table S2.pdf
- Table S3.pdf
- Table S4.pdf
- Table S5.pdf
